# Supplementary material for: The Role of TCOF1 Gene in Health and Disease: Beyond Treacher Collins Syndrome
Source: Int J Mol Sci. 2021 Mar 1;22(5):2482. doi: 10.3390/ijms22052482 (PMC7957619; doi:10.3390/ijms22052482)
Supplement: Supplementary file 1 [file ijms-22-02482-s001.zip]

Archive with 3 entries (2 files):
- Sup/
- Sup/Figure S1, S2.doc
- Sup/Table S1.docx
